# Supplementary material for: Histopathological investigation of complex gill disease in sea farmed Atlantic salmon
Source: PLoS One. 2019 Oct 3;14(10):e0222926. doi: 10.1371/journal.pone.0222926 (PMC6776330; doi:10.1371/journal.pone.0222926)
Supplement: S1 File — Scores of gill sections by three pathologists for Intra-class Correlation Coefficient (ICC) analysis. (XLSX) [file pone.0222926.s001.xlsx]

## Sheet: dataforanalysis5
ID	Sectionnr	Vet	ID JNR	CASE ID	Fisknr	Vekt_g	Lengde_cm	frisk-syk	frisk-syk_ABO	K-faktor_ABO	makro_endringergjeller	ELFrtPCRCt	PiscirtPCRCt	BranchrtPCRCt	DesmortPCRCt	PperurtPCRCt	Interlamellarfilling	Marginalbridging	Bridgingotherthanmarginal	Bridging	Sloughing	Apoptosislikechangesinepithelialcells	Necrosislikechangesofepithelialcells	Necrosislikechangesofsubepithelialcellssubepithelialdebris	Necrosislikechangesofcellsinsproliferativetissue	Ballooningdegenerativecellscontaininglightbrowngranularpigment	NecrosislikechangescellsofMRC	Microvesicles	Subepitelialleukocytes	Pustlelikelesions	Inflammatorycellsinfilament	Inflammatorycellsinfilamentsinusoid	Haemorrhages	Areaofsectionaffectedbytelangiectasia	Erytrophagocytosis	Subepithelialedema	Trombosisinlamellarvessels	Epithelialhypertrofi	Epithelialhyperplasia	MRChyperplasiahypertrofia	Mucuscellhyperplasia	Epithelialmetaplasia	Nuclearchanges	Melanininlamella	Epitheliocystis	Trichodina	Costia	Amoeba
99	99	ABO	12-04-F259	1	L10G	1750	53	2	2	1.18	1	20,7	21.2222	0	26.1126	0	0	0	0	0	0	0	0	0	0	0	0	0	3	0	0	0	0	1	0	0	0	0	0	3	2	0	0	0	0	0	0	0
8	8	ABO	12-04-F259	1	L1G	2680	62	2	2	1.12	1	20,0	21.01	28.5545	25.1165	0	na	na	na	na	na	na	na	na	na	na	na	na	na	na	na	na	na	na	na	na	na	na	na	na	na	na	na	na	na	na	na	na
33	33	ABO	12-04-F259	1	L2G	2500	60	2	2	1.16	0	19,5	21.4508	0	25.5646	0	0	0	0	0	0	0	0	0	0	0	0	0	0	0	0	0	0	0	0	0	1	0	0	0	0	0	0	0	0	0	0	0
36	36	ABO	12-04-F259	1	L3G	3350	66	2	2	1.17	0	18,3	23.1705	28.076	32.5639	0	0	0	0	0	0	0	0	0	0	0	0	0	2	0	0	0	0	0	0	0	0	0	2	0	2	0	0	0	0	0	0	0
103	103	ABO	12-04-F259	1	L4G	2420	59	2	2	1.18	1	19,9	22.5553	0	29.9457	0	10	0	0	0	0	0	0	0	0	0	0	0	3	1	4	3	1	0	0	0	1	0	2	0	3	0	0	0	0	0	0	0
9	9	ABO	12-04-F259	1	L5G	1380	52	2	2	0.98	0	20,2	18.7218	31.1084	32.9995	0	7	0	0	0	0	0	0	0	0	0	0	1	2	0	2	0	0	0	0	0	0	0	1	0	0	0	0	0	0	0	0	0
40	40	ABO	12-04-F259	1	L6G	3060	64	2	2	1.17	1	19,5	25.0749	0	30.6579	0	0	0	0	0	0	0	0	0	0	0	0	0	0	0	0	0	0	0	0	0	0	0	0	0	3	0	0	0	0	0	0	0
18	18	ABO	12-04-F259	1	L7G	3920	68	2	2	1.25	0	20,3	18.5355	32.931	31.3315	0	0	0	0	0	0	0	0	0	0	0	0	0	1	0	0	0	0	1	0	0	0	0	0	0	0	0	0	0	0	0	0	0
37	37	ABO	12-04-F259	1	L8G	2900	66	2	2	1.01	1	20,1	23.4711	32.1184	34.0189	0	0	0	0	0	0	0	0	0	0	0	0	0	2	0	0	0	0	0	0	0	1	0	2	0	2	0	0	0	1	0	0	0
42	42	ABO	12-04-F259	1	L9G	3400	65	2	2	1.24	1	20,5	21.2429	28.7898	31.2122	0	0	0	0	0	0	0	0	0	0	0	0	0	0	0	0	0	0	0	0	0	0	0	0	2	3	0	0	0	0	0	0	0
44	44	ABO	12-04-F294	13	L10G	1100	46	1	1	1.13	na	20,0	0	23.493	25.021	0	na	3	0	3	0	0	0	0	0	0	0	0	7	0	3	3	0	0	0	0	0	0	2	2	0	0	0	0	0	0	0	0
83	83	ABO	12-04-F294	13	L11G	900	46	1	1	0.92	na	19,7	0	23.269	22.3964	0	10	5	0	5	0	0	0	0	0	0	0	2	3	0	0	0	2	0	2	0	0	0	7	0	5	5	0	0	0	2	0	0
6	6	ABO	12-04-F294	13	L12G	1300	48	1	1	1.18	na	19,5	0	20.3733	25.6626	0	6	1	2	2	0	0	0	3	2	0	0	0	7	2	2	2	3	1	0	0	0	0	3	1	2	0	0	0	2	0	0	0
2	2	ABO	12-04-F294	13	L13G	1550	50	1	1	1.24	na	19,8	0	22.1869	21.5116	0	10	0	0	0	0	0	0	0	0	0	0	0	0	0	0	0	0	1	0	0	0	0	1	0	0	0	0	0	0	0	0	0
58	58	ABO	12-04-F294	13	L14G	1900	52	1	1	1.35	na	19,5	0	20.0795	33.0087	0	0	0	0	0	0	0	0	0	0	0	0	0	0	0	0	0	0	0	0	0	0	0	0	0	0	0	0	0	0	1	0	0
104	104	ABO	12-04-F294	13	L15G	1100	45	1	1	0.11	na	20,1	0	19.5751	19.005	0	3	0	0	0	0	0	0	0	0	1	0	0	1	0	0	0	0	0	0	0	0	0	0	0	2	0	0	0	1	0	0	0
107	107	ABO	12-04-F294	13	L16G	1600	50	1	1	1.28	na	19,8	0	21.1258	24.502	0	0	0	0	0	0	0	0	0	0	0	0	0	0	0	0	0	0	0	0	0	0	0	0	0	1	0	0	0	2	0	0	0
60	60	ABO	12-04-F294	13	L1G	1000	45	2	2	1.1	na	20,0	0	16.5215	18.6225	0	3	4	2	4	0	0	0	3	0	3	0	0	3	0	3	3	1	4	1	na	4	0	3	4	2	0	0	0	3	3	4	0
7	7	ABO	12-04-F294	13	L2G	1900	50	1	1	1.52	na	18,9	0	20.919	28.1952	0	0	0	0	0	0	0	0	0	0	0	0	0	0	0	0	0	0	2	0	0	0	0	0	0	0	0	0	0	0	0	0	0
62	62	ABO	12-04-F294	13	L3G	1900	50	2	2	1.52	na	20,0	0	21.774	22.4425	0	0	0	0	0	0	0	0	0	0	0	0	0	0	0	0	0	0	0	0	0	0	0	0	0	2	0	0	0	1	0	0	0
20	20	ABO	12-04-F294	13	L4G	1700	50	1	1	1.36	na	19,0	0	22.8195	29.8563	0	0	0	0	0	0	0	0	0	0	0	0	0	1	0	0	0	0	1	0	0	0	0	0	0	0	0	0	0	0	0	0	0
80	80	ABO	12-04-F294	13	L6G	1300	45	2	2	1.43	na	21,3	0	18.562	22.5972	0	3	0	0	0	0	0	0	0	0	4	0	0	4	0	1	1	0	0	0	0	1	0	2	2	2	0	0	0	3	0	0	0
3	3	ABO	12-04-F294	13	L7G	1100	44	2	2	1.29	na	20,3	0	19.5704	16.7478	0	4	2	5	5	0	0	0	3	1	7	0	4	5	0	3	3	0	0	1	0	0	0	4	4	3	0	0	1	0	0	0	0
64	64	ABO	12-04-F294	13	L8G	1200	48	2	1	1.09	na	20,6	0	17.6165	17.6165	0	6	2	3	3	0	0	0	0	0	0	0	0	2	0	2	2	1	0	0	0	0	0	3	3	3	0	0	0	2	1	2	0
91	91	ABO	12-04-F294	13	L9G	750	43	1	1	0.94	na	19,1	0	19.2	18.9	0	10	7	3	7	0	0	0	4	2	0	0	5	1	2	2	2	0	0	0	0	0	3	4	4	5	4	0	0	4	3	4	0
16	16	ABO	12-04-F332	22	L10G	1070	44	1	1	1.26	1	20.7	0	20.8531	0	0	10	1	1	1	0	0	0	2	0	0	0	0	3	0	1	1	0	0	0	0	0	0	3	0	4	0	0	0	0	0	0	0
45	45	ABO	12-04-F332	22	L11G	318	32	1	1	0.97	1	22.3	0	18.9287	0	0	1	0	0	0	0	0	0	0	0	0	0	0	1	0	0	0	0	0	0	0	0	0	0	4	3	0	0	0	0	0	0	0
57	57	ABO	12-04-F332	22	L13G	1470	51	1	1	1.11	0	20.3	0	23.8985	0	0	0	0	0	0	0	0	0	1	0	0	0	0	3	0	1	1	0	0	0	0	0	0	1	1	2	0	0	0	0	0	0	0
84	84	ABO	12-04-F332	22	L14G	520	37	1	1	1.03	1	19.7	0	24.9173	0	0	0	0	0	0	0	0	0	0	0	0	0	0	0	0	0	0	0	0	0	0	0	0	0	0	0	0	0	0	0	0	0	0
89	89	ABO	12-04-F332	22	L16G	1610	50	2	2	1.288	1	20.9	0	22.2072	0	0	2	0	0	0	0	0	0	0	0	0	0	0	0	0	0	0	0	2	0	0	0	0	1	2	0	0	0	0	0	0	0	0
86	86	ABO	12-04-F332	22	L17G	793	42	2	2	1.07035	1	20.9	0	20.0139	0	0	10	2	1	2	0	0	0	4	3	0	0	1	5	7	3	3	2	1	3	0	3	4	6	5	4	4	0	0	0	0	0	0
96	96	ABO	12-04-F332	22	L18G	1028	48	2	2	0.929543	1	20.6	0	19.3782	0	0	10	3	2	3	1	0	0	4	3	0	0	3	6	7	2	1	7	0	2	0	4	0	6	4	3	4	0	0	3	0	0	0
94	94	ABO	12-04-F332	22	L19G	1720	52	2	2	1.22326	1	19.7	0	26.1777	0	0	5	2	0	2	0	0	0	0	0	0	0	0	1	0	0	0	0	0	0	0	0	0	2	0	5	0	0	0	0	0	0	0
30	30	ABO	12-04-F332	22	L1G	320	44	1	1	0.375657	1	20.9	0	21.0191	0	0	na	1	1	1	0	0	0	6	3	0	0	2	7	3	2	0	1	0	3	0	1	2	5	2	2	0	0	0	0	0	0	0
90	90	ABO	12-04-F332	22	L20G	730	42	2	2	0.985315	1	21.6	0	19.2769	0	0	9	6	1	6	2	0	0	3	4	0	0	6	5	8	4	3	5	0	4	0	3	0	7	2	6	4	0	0	0	0	0	0
49	49	ABO	12-04-F332	22	L21G	701	40	2	2	1.09531	1	20.6	0	19.8417	0	0	10	1	1	1	0	0	0	5	4	0	0	1	7	3	4	4	2	1	1	0	2	2	3	3	3	0	0	0	0	0	0	0
38	38	ABO	12-04-F332	22	L22G	1286	48	2	2	1.16283	1	19	0	22.4174	0	0	0	0	0	0	0	0	0	0	0	0	0	0	2	0	0	0	0	0	0	1	1	0	0	2	1	0	0	0	0	0	0	0
93	93	ABO	12-04-F332	22	L23G	1140	44	2	2	1.33828	1	21.7	0	19.6281	0	0	10	2	1	2	0	0	0	3	0	0	0	3	7	3	2	2	0	0	0	0	1	0	4	2	5	0	0	0	0	0	0	0
101	101	ABO	12-04-F332	22	L24G	1275	48	2	2	1.15289	1	19.8	0	21.3187	0	0	10	1	0	1	0	0	0	4	0	0	0	0	4	5	1	1	0	1	0	1	4	0	3	2	4	1	0	0	0	0	0	0
54	54	ABO	12-04-F332	22	L25G	1525	49	2	2	1.29623	1	20.7	0	22.6063	0	0	0	0	0	0	0	0	0	0	0	0	0	0	0	0	0	0	0	1	0	0	0	0	0	0	0	0	0	0	0	0	0	0
13	13	ABO	12-04-F332	22	L26G	1530	50	2	2	1.224	0	19	0	26.1368	0	0	5	1	0	1	0	0	0	2	0	0	0	0	3	0	0	0	0	1	0	0	1	0	2	2	3	0	0	0	0	0	0	0
1	1	ABO	12-04-F332	22	L27G	1060	45	2	2	1.16324	1	21.8	0	19.1876	0	0	10	4	2	4	0	0	0	4	1	0	0	0	7	2	3	3	3	2	1	3	4	3	5	3	3	0	0	0	0	0	0	0
34	34	ABO	12-04-F332	22	L28G	1600	51	2	2	1.20617	1	19.2	0	24.7703	0	0	6	0	0	0	0	0	0	0	0	0	0	0	2	0	0	0	0	2	0	0	0	0	2	0	2	0	0	0	0	0	0	0
48	48	ABO	12-04-F332	22	L29G	680	42	2	2	0.917827	1	20.8	0	20.2938	0	0	10	3	3	3	0	0	0	5	4	0	0	5	5	4	2	2	0	0	0	1	1	2	8	3	3	2	0	0	0	0	0	0
21	21	ABO	12-04-F332	22	L2G	828	43	1	1	1.04142	1	19.5	0	21.8426	0	0	na	1	1	1	0	0	0	0	1	0	0	0	3	0	3	0	1	0	0	0	0	1	4	2	2	0	0	0	0	0	0	0
26	26	ABO	12-04-F332	22	L30G	1585	51	2	2	1.19486	1	20.1	0	25.8468	0	0	na	0	0	0	0	0	0	1	0	0	0	0	2	0	0	0	0	1	0	0	3	0	1	0	2	0	0	0	0	0	0	0
32	32	ABO	12-04-F332	22	L3G	440	36	1	1	0.943073	1	20.8	0	20.2938	0	0	6	2	2	2	0	0	0	0	0	2	0	0	5	4	2	2	4	0	4	0	3	5	7	5	3	0	0	0	1	0	0	0
59	59	ABO	12-04-F332	22	L4G	943	46	1	1	0.968809	1	20.6	0	19.4709	0	0	10	4	2	4	2	0	0	3	4	0	0	0	3	4	3	2	4	0	4	0	2	0	8	0	4	7	0	0	0	0	0	0
73	73	ABO	12-04-F332	22	L5G	626	40	1	1	0.978125	1	20.1	0	22.806	0	0	0	0	0	0	0	0	1	2	0	0	0	0	4	0	2	2	0	0	0	0	1	0	1	0	2	0	0	1	0	0	0	0
17	17	ABO	12-04-F332	22	L6G	830	44	1	1	0.974361	1	19.9	0	22.2673	0	0	0	0	0	0	0	0	0	1	0	0	0	0	2	0	0	0	0	0	0	0	0	1	0	0	1	0	0	0	0	0	0	0
55	55	ABO	12-04-F332	22	L7G	868	45	1	1	0.952538	1	20.7	0	18.4541	0	0	10	2	2	2	2	0	0	3	2	0	0	3	5	6	3	2	6	0	3	0	3	0	4	4	4	3	0	0	0	0	0	0
29	29	ABO	12-04-F332	22	L8G	321	33	1	1	0.89323	0	19.9	0	25.2427	0	0	0	0	0	0	0	0	0	0	0	0	0	0	0	0	0	0	0	0	0	0	0	0	0	0	0	0	0	0	0	0	0	0
102	102	ABO	12-04-F332	22	L9G	1060	46	1	1	1.08901	1	20.8	0	21.763	0	0	10	3	2	3	2	0	0	3	3	0	0	3	6	6	2	2	0	0	0	0	0	0	6	3	8	2	0	0	0	0	0	0
50	50	ABO	12-04-F351	3	L10G	2500	60	1	1	1.15741	1	19.7	0	29.0863	26.6624	31.2193	7	1	1	1	0	0	0	0	0	0	0	1	1	0	0	na	0	0	0	0	0	0	0	0	2	0	0	0	0	0	0	0
105	105	ABO	12-04-F351	3	L11G	900	42	1	1	1.21477	1	18.4	0	22.3179	24.394	21.6951	10	4	1	4	3	0	0	0	2	0	0	0	3	3	2	1	3	0	2	0	0	0	7	3	3	4	0	0	1	0	0	4
41	41	ABO	12-04-F351	3	L12G	1500	49	1	1	1.27498	1	18	0	24.4056	30.2417	25.0422	10	3	1	3	0	0	0	0	0	0	0	0	2	0	2	2	1	na	1	0	0	0	3	1	3	3	0	0	0	0	0	3
85	85	ABO	12-04-F351	3	L13G	1600	49	1	1	1.35998	1	17	0	24.1559	34.2676	26.1782	10	4	3	4	2	0	0	0	1	0	0	0	1	2	4	2	2	0	2	0	0	0	6	5	6	5	0	0	0	0	0	3
52	52	ABO	12-04-F351	3	L14G	1000	45	1	1	1.09739	1	18	0	23.875	24.9361	25.3606	na	na	na	na	na	na	na	na	na	na	na	na	na	na	na	na	na	na	na	na	na	na	na	na	na	na	na	na	na	na	na	na
87	87	ABO	12-04-F351	3	L15G	1000	44	1	1	1.17393	1	17.5	0	22.3743	23.684	23.2474	10	4	1	4	2	0	0	0	0	0	0	0	1	0	1	1	0	0	0	0	0	4	4	5	1	4	0	0	0	0	0	6
79	79	ABO	12-04-F351	3	L16G	1500	48	1	1	1.35634	1	17.8	0	23.0702	26.2893	23.4994	10	4	3	4	0	0	0	0	2	0	0	0	0	1	4	1	1	0	1	0	0	0	5	3	2	5	0	0	0	0	0	2
25	25	ABO	12-04-F351	3	L17G	1000	45	1	1	1.09739	1	15.9	0	28.2296	25.827	30.2717	na	na	na	na	na	na	na	na	na	na	na	na	na	na	na	na	na	na	na	na	na	na	na	na	na	na	na	na	na	na	na	na
53	53	ABO	12-04-F351	3	L18G	1000	44	1	1	1.17393	1	15.8	0	24.7816	25.9905	25.7487	10	0	0	0	0	0	0	0	0	0	0	0	1	0	3	2	1	1	1	0	1	0	3	2	2	3	0	0	0	0	0	0
95	95	ABO	12-04-F351	3	L19G	900	45	1	1	0.987654	1	17	0	20.7853	24.83	23.8188	10	3	2	3	2	0	0	0	0	0	0	0	1	0	2	2	0	3	0	0	0	0	4	4	3	6	0	0	0	0	0	4
77	77	ABO	12-04-F351	3	L1G	2600	59	1	1	1.26595	1	18.6	0	26.5962	27.7258	30.7038	4	0	0	0	3	0	0	0	0	0	0	0	1	0	0	0	0	0	0	0	0	0	1	1	3	0	0	0	0	0	0	0
11	11	ABO	12-04-F351	3	L20G	500	37	1	1	0.987108	1	16	0	23.2781	26.8594	25.785	10	1	1	1	2	0	0	0	0	0	0	0	1	0	0	0	0	0	0	0	0	0	4	3	5	4	0	0	0	0	0	4
35	35	ABO	12-04-F351	3	L21G	800	42	2	2	1.0798	1	18.9	0	18.6958	25.7698	21.3233	10	3	1	3	2	0	0	0	0	0	0	0	1	0	2	1	0	0	0	0	0	0	6	2	2	4	0	0	0	0	0	10
109	109	ABO	12-04-F351	3	L22G	700	40	2	2	1.09375	1	17.7	0	17.4814	23.7401	23.0927	10	2	1	2	2	0	0	0	0	0	0	0	0	0	1	1	0	1	0	0	2	0	4	0	2	2	0	0	4	0	1	10
63	63	ABO	12-04-F351	3	L24G	250	30	2	2	0.925926	1	16.8	0	24.1024	23.3065	23.4202	na	na	na	na	na	na	na	na	na	na	na	na	na	na	na	na	na	na	na	na	na	na	na	na	na	na	na	na	na	na	na	na
65	65	ABO	12-04-F351	3	L25G	800	42	2	2	1.0798	1	18.9	0	20.2116	22.2328	21.8286	na	na	na	na	na	na	na	na	na	na	na	na	na	na	na	na	na	na	na	na	na	na	na	na	na	na	na	na	na	na	na	na
5	5	ABO	12-04-F351	3	L26G	1000	44	2	2	1.17393	1	18.1	0	20.5773	24.7983	23.8486	10	2	0	2	0	0	0	0	1	0	0	0	1	0	3	3	0	0	0	0	0	0	4	2	2	4	0	0	0	0	0	4
12	12	ABO	12-04-F351	3	L27G	700	41	2	2	1.01566	1	20.2	0	17.4926	18.9109	23.7332	10	2	0	2	2	0	0	2	0	3	0	2	2	3	4	2	2	0	0	0	2	0	5	1	2	4	0	0	4	0	0	4
23	23	ABO	12-04-F351	3	L28G	800	44	2	2	0.939144	1	18.3	0	20.3525	22.6486	20.8743	na	na	na	na	na	na	na	na	na	na	na	na	na	na	na	na	na	na	na	na	na	na	na	na	na	na	na	na	na	na	na	na
92	92	ABO	12-04-F351	3	L29G	800	43	2	2	1.0062	1	19.5	0	19.1	22.0385	20.3733	10	3	1	3	2	0	1	0	2	0	0	1	0	0	2	2	0	1	2	0	0	2	5	4	2	4	0	0	0	0	0	6
43	43	ABO	12-04-F351	3	L2G	1800	51	1	1	1.35694	1	21.4	0	26.0617	23.2056	28.8285	0	0	0	0	0	0	0	0	0	0	0	0	1	0	0	0	0	0	0	0	0	0	0	0	0	0	0	0	0	0	0	0
106	106	ABO	12-04-F351	3	L30G	900	43	2	2	1.13198	1	19.2	0	18.4036	22.3828	20.7911	10	2	2	2	3	0	1	0	0	0	0	0	0	0	1	1	0	1	0	0	0	0	4	1	2	4	0	0	3	0	0	3
78	78	ABO	12-04-F351	3	L3G	2000	56	1	1	1.13885	1	18.9	0	23.7487	25.2646	27.0836	7	4	3	4	2	0	0	0	0	0	0	0	3	0	3	2	0	0	0	0	0	0	4	4	4	5	0	0	0	0	0	4
22	22	ABO	12-04-F351	3	L5G	2300	55	1	1	1.38242	1	18.6	0	30.293	26.1855	33.579	na	1	0	1	0	0	0	0	0	0	0	0	1	0	3	1	1	1	1	0	0	2	4	3	3	4	0	0	0	0	0	2
97	97	ABO	12-04-F351	3	L6G	2600	57.5	1	1	1.36763	1	19.5	0	25.7605	25.9564	31.5395	10	2	0	2	0	0	0	0	0	0	0	0	0	0	0	0	0	0	0	0	0	0	2	3	5	1	0	0	0	0	0	0
108	108	ABO	12-04-F351	3	L7G	1500	50	1	1	1.2	1	20.5	0	24.6902	23.6654	27.5785	7	2	0	2	1	0	0	0	1	0	0	0	0	0	1	1	0	0	0	0	0	0	3	5	5	0	0	0	0	0	0	0
24	24	ABO	12-04-F351	3	L8G	1600	51	1	1	1.20617	1	20.5	0	26.5537	23.2927	27.299	na	1	1	1	0	0	0	0	0	0	0	0	3	0	0	0	0	0	0	0	1	na	4	4	3	2	0	0	0	0	0	2
67	67	ABO	12-04-F351	3	L9G	2300	56	1	1	1.30968	1	19.8	0	25.2737	25.3702	31.6404	0	0	0	0	0	0	0	0	0	0	0	0	1	0	0	0	0	2	0	0	1	0	2	0	2	0	0	0	0	0	0	0
74	74	ABO	13-4-F10	11	L25G	1305	49	2	2	1.19358	1	19.1	0	17.5	23.3	0	10	5	2	5	0	0	0	0	2	0	0	0	3	5	6	6	6	0	6	0	3	0	4	4	4	3	0	0	0	1	0	0
88	88	ABO	13-4-F10	11	L26G	934	46	2	2	1.12788	1	19.4	0	20.7737	24.8103	27.0747	7	4	3	4	0	0	0	2	2	0	0	0	3	3	1	1	2	1	0	0	0	3	6	4	4	4	0	1	0	0	0	0
47	47	ABO	13-4-F10	11	L27G	1260	47	2	2	0.931993	1	19.7	0	18.8091	24.4325	0	10	2	2	2	0	0	0	3	3	0	0	0	5	5	3	3	4	0	4	0	1	2	4	4	2	3	0	0	1	0	0	0
66	66	ABO	13-4-F10	11	L28G	1055	45	2	2	1.0389	1	18.5	0	20.7519	22.92	0	na	na	na	na	na	na	na	na	na	na	na	na	na	na	na	na	na	na	na	na	na	na	na	na	na	na	na	na	na	na	na	na
75	75	ABO	13-4-F10	11	L29G	1357	49	2	2	0.951984	1	18.9	0	18.3926	26.2751	0	8	3	1	3	0	0	0	2	3	0	0	3	3	6	3	2	4	0	4	0	0	0	3	6	4	0	0	0	0	0	0	0
46	46	ABO	13-4-F10	11	L30G	1038	48	2	2	1.17223	1	18.7	0	17.6701	22.1642	0	8	7	2	7	1	0	0	2	5	1	0	1	7	7	6	6	7	1	4	0	0	2	5	6	3	4	0	0	0	3	0	0
110	110	ABO	13-4-F10	11	L16G	1320	48	2	2	0.970096	1	20.1	0	17.4846	23.9463	0	6	1	1	1	0	0	0	2	0	0	0	0	3	0	0	0	2	1	1	0	1	0	2	2	3	0	0	0	0	0	0	0
82	82	ABO	13-4-F10	11	L17G	1171	47	2	2	1.02857	1	18.9	0	21.0201	25.2646	31.1259	10	6	2	6	2	0	0	0	3	0	0	3	3	1	2	2	4	3	3	0	5	0	5	5	4	3	0	0	3	0	0	0
70	70	ABO	13-4-F10	11	L18G	741	43	2	2	1.004	0	19.2	0	19.7964	32.9276	0	10	3	2	3	2	0	0	1	0	0	0	0	3	5	3	3	6	0	6	1	2	0	4	3	4	3	0	0	0	0	0	0
112	112	ABO	13-4-F10	11	L19G	826	43	2	2	1.10923	1	19.1	0	18	26	0	10	4	1	4	3	0	0	3	6	0	0	4	4	5	4	3	6	0	3	0	4	4	6	5	7	2	0	0	2	0	0	0
71	71	ABO	13-4-F10	11	L20G	1120	49	2	2	0.959563	1	19.6	0	20.1719	26.9934	30.2092	7	2	1	2	2	0	0	1	0	0	0	0	3	0	2	2	2	0	0	0	0	0	3	2	3	0	0	1	0	0	0	0
39	39	ABO	13-4-F10	11	L21G	1141	46	2	2	1.2136	1	19.6	0	18.223	22.9005	0	10	4	1	4	0	0	0	2	0	0	0	0	4	3	2	2	4	0	4	0	0	4	5	6	3	2	0	0	0	0	0	0
111	111	ABO	13-4-F10	11	L22G	884	45	2	2	1.15775	1	18.6	0	20.8457	28.0339	0	10	3	2	3	2	0	0	6	6	0	3	0	6	5	3	4	5	0	5	0	2	0	6	7	3	2	0	0	0	0	0	0
98	98	ABO	13-4-F10	11	L23G	521	37	2	2	1.15343	0	18.6	0	17.9704	22.5914	0	6	8	3	8	1	0	0	0	3	0	0	0	2	4	3	3	4	2	3	0	0	0	5	7	4	3	0	0	3	0	0	0
76	76	ABO	13-4-F10	11	L24G	1255	50	2	2	0.938585	1	19.4	0	21.6598	25.4995	0	10	1	0	1	0	0	0	2	0	0	0	0	4	1	1	1	1	1	1	0	1	0	3	4	3	0	0	0	0	0	0	0
211	99	KIL	12-04-F259	1	L10G	1750	53	2	2	1.18	1	20,7	21.2222	0	26.1126	0	0	0	0	0	0	0	0	0	0	0	0	0	2	0	0	0	0	1	0	0	0	0	0	0	0	0	0	0	0	0	0	0
120	8	KIL	12-04-F259	1	L1G	2680	62	2	2	1.12	1	20,0	21.01	28.5545	25.1165	0	2	0	0	0	0	0	0	0	0	1	0	0	1	0	0	0	0	0	0	0	0	0	2	0	1	0	0	0	1	0	0	0
145	33	KIL	12-04-F259	1	L2G	2500	60	2	2	1.16	0	19,5	21.4508	0	25.5646	0	0	0	0	0	0	0	0	0	0	0	0	0	1	0	0	0	0	0	0	0	0	0	0	0	4	0	0	0	0	0	0	0
148	36	KIL	12-04-F259	1	L3G	3350	66	2	2	1.17	0	18,3	23.1705	28.076	32.5639	0	0	0	0	0	0	0	0	1	0	0	0	0	2	0	0	0	0	1	0	0	0	0	0	0	0	0	0	0	0	0	0	0
215	103	KIL	12-04-F259	1	L4G	2420	59	2	2	1.18	1	19,9	22.5553	0	29.9457	0	0	0	0	0	0	0	0	1	0	0	0	0	1	0	2	0	0	0	0	0	1	0	1	0	3	0	0	0	0	0	0	0
121	9	KIL	12-04-F259	1	L5G	1380	52	2	2	0.98	0	20,2	18.7218	31.1084	32.9995	0	0	0	0	0	0	1	1	2	0	0	0	0	1	0	0	0	0	0	0	0	2	1	0	0	0	0	0	0	1	0	0	0
152	40	KIL	12-04-F259	1	L6G	3060	64	2	2	1.17	1	19,5	25.0749	0	30.6579	0	0	0	0	0	0	0	0	1	0	0	0	0	1	0	0	0	0	1	0	0	0	0	0	0	2	0	0	0	0	0	0	0
130	18	KIL	12-04-F259	1	L7G	3920	68	2	2	1.25	0	20,3	18.5355	32.931	31.3315	0	0	0	0	0	0	0	0	1	0	0	0	0	1	0	0	0	0	1	0	0	1	0	0	0	0	0	0	0	1	0	0	0
149	37	KIL	12-04-F259	1	L8G	2900	66	2	2	1.01	1	20,1	23.4711	32.1184	34.0189	0	0	1	0	1	0	0	0	1	0	0	0	0	3	0	0	0	0	0	0	0	0	0	0	0	4	0	0	0	1	0	0	0
154	42	KIL	12-04-F259	1	L9G	3400	65	2	2	1.24	1	20,5	21.2429	28.7898	31.2122	0	0	0	0	0	0	0	0	0	0	0	0	0	1	0	1	0	0	0	0	0	0	0	0	0	0	0	0	0	0	0	0	0
156	44	KIL	12-04-F294	13	L10G	1100	46	1	1	1.13	na	20,0	0	23.493	25.021	0	1	2	2	2	0	0	0	0	0	0	0	0	2	0	0	0	0	0	0	0	0	0	2	0	0	0	0	0	0	0	0	0
195	83	KIL	12-04-F294	13	L11G	900	46	1	1	0.92	na	19,7	0	23.269	22.3964	0	8	4	4	4	0	0	0	1	1	1	0	0	1	0	1	0	0	0	0	0	1	0	8	0	6	5	0	1	1	1	0	0
118	6	KIL	12-04-F294	13	L12G	1300	48	1	1	1.18	na	19,5	0	20.3733	25.6626	0	0	2	3	3	0	0	0	3	0	0	0	0	2	0	0	0	1	1	0	0	0	0	0	0	0	0	0	0	2	2	0	0
114	2	KIL	12-04-F294	13	L13G	1550	50	1	1	1.24	na	19,8	0	22.1869	21.5116	0	0	0	0	0	0	0	0	0	0	0	0	0	1	0	0	0	0	1	0	0	0	0	0	0	0	0	0	0	1	0	0	0
170	58	KIL	12-04-F294	13	L14G	1900	52	1	1	1.35	na	19,5	0	20.0795	33.0087	0	0	0	0	0	0	0	1	2	0	0	0	0	2	0	0	0	0	0	0	0	0	0	0	0	0	0	0	0	0	0	0	0
216	104	KIL	12-04-F294	13	L15G	1100	45	1	1	0.11	na	20,1	0	19.5751	19.005	0	0	0	0	0	0	0	0	1	0	2	0	0	3	0	2	0	0	0	0	0	0	0	0	0	2	0	0	0	2	1	0	0
219	107	KIL	12-04-F294	13	L16G	1600	50	1	1	1.28	na	19,8	0	21.1258	24.502	0	na	na	na	na	na	na	na	na	na	na	na	na	na	na	na	na	na	na	na	na	na	na	na	na	na	na	na	na	na	na	na	na
172	60	KIL	12-04-F294	13	L1G	1000	45	2	2	1.1	na	20,0	0	16.5215	18.6225	0	1	1	1	1	0	1	1	0	0	3	0	0	2	0	0	0	0	2	0	0	1	1	1	0	2	0	2	0	2	1	2	0
119	7	KIL	12-04-F294	13	L2G	1900	50	1	1	1.52	na	18,9	0	20.919	28.1952	0	0	0	0	0	0	0	0	1	0	0	0	0	1	0	0	0	0	1	0	0	0	0	0	0	1	0	0	0	0	0	0	0
174	62	KIL	12-04-F294	13	L3G	1900	50	2	2	1.52	na	20,0	0	21.774	22.4425	0	0	0	0	0	0	0	1	1	0	0	0	0	1	0	0	0	0	0	0	0	0	0	0	0	0	0	0	0	1	0	0	0
132	20	KIL	12-04-F294	13	L4G	1700	50	1	1	1.36	na	19,0	0	22.8195	29.8563	0	0	0	0	0	0	0	0	1	0	0	0	0	1	0	0	0	0	1	0	0	0	0	0	0	2	0	0	0	0	0	0	0
192	80	KIL	12-04-F294	13	L6G	1300	45	2	2	1.43	na	21,3	0	18.562	22.5972	0	1	2	2	2	0	0	0	2	0	1	0	0	3	1	2	1	0	0	0	0	1	0	2	0	1	0	0	0	3	0	0	0
115	3	KIL	12-04-F294	13	L7G	1100	44	2	2	1.29	na	20,3	0	19.5704	16.7478	0	2	0	0	0	0	0	1	1	0	6	0	0	2	0	0	0	0	0	0	0	0	0	4	0	5	0	0	0	2	0	0	0
176	64	KIL	12-04-F294	13	L8G	1200	48	2	1	1.09	na	20,6	0	17.6165	17.6165	0	1	3	3	3	0	0	1	3	0	3	0	0	3	0	0	0	0	0	0	0	0	0	1	0	1	0	0	1	2	3	2	0
203	91	KIL	12-04-F294	13	L9G	750	43	1	1	0.94	na	19,1	0	19.2	18.9	0	3	4	2	4	0	0	0	0	2	0	0	0	1	1	0	0	0	0	0	0	0	0	3	1	2	1	0	0	2	2	3	0
128	16	KIL	12-04-F332	22	L10G	1070	44	1	1	1.26	1	20.7	0	20.8531	0	0	4	0	0	0	0	0	0	2	0	0	0	0	3	0	0	0	0	1	0	0	0	0	1	0	2	0	0	0	0	0	0	0
157	45	KIL	12-04-F332	22	L11G	318	32	1	1	0.97	1	22.3	0	18.9287	0	0	0	0	0	0	0	0	0	0	0	0	0	0	1	0	0	0	0	0	0	0	0	0	0	0	2	0	0	0	0	0	0	0
169	57	KIL	12-04-F332	22	L13G	1470	51	1	1	1.11	0	20.3	0	23.8985	0	0	0	0	0	0	0	0	0	2	0	1	0	0	3	0	0	0	0	1	0	1	0	0	0	0	3	0	0	0	0	0	0	0
196	84	KIL	12-04-F332	22	L14G	520	37	1	1	1.03	1	19.7	0	24.9173	0	0	0	0	0	0	0	0	0	0	0	0	0	0	1	0	0	0	0	0	0	0	0	0	0	na	0	0	0	0	0	0	0	0
201	89	KIL	12-04-F332	22	L16G	1610	50	2	2	1.288	1	20.9	0	22.2072	0	0	0	0	0	0	0	0	0	0	0	0	0	0	1	0	0	0	0	1	0	0	0	0	0	0	0	0	0	0	0	0	0	0
198	86	KIL	12-04-F332	22	L17G	793	42	2	2	1.07035	1	20.9	0	20.0139	0	0	5	1	1	1	0	1	1	1	4	0	0	0	4	3	2	0	0	1	0	1	2	3	5	0	1	0	0	0	0	0	0	0
208	96	KIL	12-04-F332	22	L18G	1028	48	2	2	0.929543	1	20.6	0	19.3782	0	0	4	2	1	2	0	0	1	2	2	0	0	0	2	2	0	0	3	1	0	0	3	0	4	0	2	2	0	0	2	0	0	0
206	94	KIL	12-04-F332	22	L19G	1720	52	2	2	1.22326	1	19.7	0	26.1777	0	0	8	0	0	0	0	0	0	0	0	0	0	0	1	0	0	0	0	0	0	0	1	0	1	0	2	0	0	0	0	0	0	0
142	30	KIL	12-04-F332	22	L1G	320	44	1	1	0.375657	1	20.9	0	21.0191	0	0	6	2	2	2	0	0	0	1	1	1	0	0	1	1	1	0	0	0	0	1	2	0	6	2	1	1	0	0	1	0	0	0
202	90	KIL	12-04-F332	22	L20G	730	42	2	2	0.985315	1	21.6	0	19.2769	0	0	8	2	2	2	0	0	0	1	3	1	0	0	1	4	1	2	4	0	0	1	1	1	8	0	0	2	0	0	1	0	0	0
161	49	KIL	12-04-F332	22	L21G	701	40	2	2	1.09531	1	20.6	0	19.8417	0	0	1	0	0	0	0	0	0	2	2	0	0	0	5	3	1	0	0	1	0	1	0	0	2	0	1	0	0	0	1	0	0	0
150	38	KIL	12-04-F332	22	L22G	1286	48	2	2	1.16283	1	19	0	22.4174	0	0	0	0	0	0	0	0	0	1	0	0	0	0	1	0	1	0	0	1	0	0	0	0	0	0	1	0	0	0	0	0	0	0
205	93	KIL	12-04-F332	22	L23G	1140	44	2	2	1.33828	1	21.7	0	19.6281	0	0	2	2	1	2	0	0	0	5	3	1	0	0	4	2	2	0	0	0	0	0	0	1	2	0	6	4	0	0	0	0	0	0
213	101	KIL	12-04-F332	22	L24G	1275	48	2	2	1.15289	1	19.8	0	21.3187	0	0	2	1	1	1	0	0	0	3	2	1	0	0	4	2	0	0	1	0	0	1	2	0	3	0	3	0	0	0	0	0	0	0
166	54	KIL	12-04-F332	22	L25G	1525	49	2	2	1.29623	1	20.7	0	22.6063	0	0	0	0	0	0	0	0	0	0	0	0	0	0	1	0	0	0	0	1	0	0	0	0	0	0	0	0	0	0	0	0	0	0
125	13	KIL	12-04-F332	22	L26G	1530	50	2	2	1.224	0	19	0	26.1368	0	0	0	0	0	0	0	0	1	1	0	0	0	0	2	0	0	0	0	1	0	0	0	0	0	0	0	0	0	0	0	0	0	0
113	1	KIL	12-04-F332	22	L27G	1060	45	2	2	1.16324	1	21.8	0	19.1876	0	0	4	5	2	5	0	0	1	2	2	0	0	0	1	3	0	0	0	1	0	1	1	1	4	0	5	1	0	0	0	0	0	0
146	34	KIL	12-04-F332	22	L28G	1600	51	2	2	1.20617	1	19.2	0	24.7703	0	0	0	0	0	0	0	0	1	1	0	0	0	0	1	0	2	0	0	0	0	0	0	0	0	0	2	0	0	0	0	0	0	0
160	48	KIL	12-04-F332	22	L29G	680	42	2	2	0.917827	1	20.8	0	20.2938	0	0	6	2	2	2	0	0	0	1	3	0	0	0	4	5	0	0	0	0	0	0	0	0	5	0	1	2	0	0	0	0	0	0
133	21	KIL	12-04-F332	22	L2G	828	43	1	1	1.04142	1	19.5	0	21.8426	0	0	2	0	0	0	0	0	0	0	0	0	0	0	1	0	0	0	0	0	0	1	0	0	2	0	1	0	0	0	1	0	0	0
138	26	KIL	12-04-F332	22	L30G	1585	51	2	2	1.19486	1	20.1	0	25.8468	0	0	1	0	0	0	0	0	0	1	0	0	0	0	1	0	0	0	2	1	0	0	0	0	1	0	4	0	0	0	0	0	0	0
144	32	KIL	12-04-F332	22	L3G	440	36	1	1	0.943073	1	20.8	0	20.2938	0	0	3	4	4	4	0	0	2	4	3	3	0	0	3	0	1	0	1	1	0	0	1	2	4	0	1	1	1	0	1	0	0	0
171	59	KIL	12-04-F332	22	L4G	943	46	1	1	0.968809	1	20.6	0	19.4709	0	0	9	1	0	1	0	0	0	2	2	0	0	0	4	2	2	1	2	0	0	0	0	0	9	0	0	1	0	0	1	0	0	0
185	73	KIL	12-04-F332	22	L5G	626	40	1	1	0.978125	1	20.1	0	22.806	0	0	0	0	2	2	0	0	1	2	0	0	0	0	4	0	1	0	0	0	0	0	0	0	0	0	0	0	0	0	0	0	0	0
129	17	KIL	12-04-F332	22	L6G	830	44	1	1	0.974361	1	19.9	0	22.2673	0	0	0	1	0	1	0	0	0	3	0	3	0	0	4	0	0	0	0	1	0	0	0	0	0	0	1	0	0	0	1	0	0	0
167	55	KIL	12-04-F332	22	L7G	868	45	1	1	0.952538	1	20.7	0	18.4541	0	0	4	1	1	1	0	0	0	4	3	1	0	0	5	3	1	1	6	0	0	0	3	0	4	3	2	0	0	0	0	0	0	0
141	29	KIL	12-04-F332	22	L8G	321	33	1	1	0.89323	0	19.9	0	25.2427	0	0	0	0	0	0	0	0	0	0	0	0	0	0	1	0	1	0	0	0	0	0	0	0	0	0	0	0	0	0	0	0	0	0
214	102	KIL	12-04-F332	22	L9G	1060	46	1	1	1.08901	1	20.8	0	21.763	0	0	3	1	0	1	0	0	1	4	1	0	0	0	4	0	1	0	0	0	0	0	0	1	4	0	4	0	0	0	0	0	0	0
162	50	KIL	12-04-F351	3	L10G	2500	60	1	1	1.15741	1	19.7	0	29.0863	26.6624	31.2193	0	0	0	0	0	0	0	0	0	0	0	0	1	0	0	0	0	1	0	0	0	0	0	0	2	0	0	0	0	0	0	0
217	105	KIL	12-04-F351	3	L11G	900	42	1	1	1.21477	1	18.4	0	22.3179	24.394	21.6951	7	0	0	0	0	0	0	0	0	0	0	0	0	0	0	0	0	0	0	0	0	0	7	0	0	3	0	0	1	0	0	3
153	41	KIL	12-04-F351	3	L12G	1500	49	1	1	1.27498	1	18	0	24.4056	30.2417	25.0422	9	2	2	2	0	0	0	1	1	0	0	0	1	0	2	0	0	1	0	0	0	0	5	0	0	1	0	0	0	0	0	1
197	85	KIL	12-04-F351	3	L13G	1600	49	1	1	1.35998	1	17	0	24.1559	34.2676	26.1782	5	0	0	0	0	0	1	0	1	0	0	0	1	1	3	0	1	1	0	0	1	1	4	0	0	3	0	0	0	0	0	2
164	52	KIL	12-04-F351	3	L14G	1000	45	1	1	1.09739	1	18	0	23.875	24.9361	25.3606	4	0	0	0	0	0	0	0	0	0	0	0	0	0	0	0	0	0	0	0	0	0	4	0	0	1	0	0	0	0	0	2
199	87	KIL	12-04-F351	3	L15G	1000	44	1	1	1.17393	1	17.5	0	22.3743	23.684	23.2474	2	2	2	2	0	0	1	0	0	0	0	0	1	0	3	1	0	0	0	0	3	2	2	4	0	2	0	0	1	0	0	3
191	79	KIL	12-04-F351	3	L16G	1500	48	1	1	1.35634	1	17.8	0	23.0702	26.2893	23.4994	4	0	0	0	0	0	0	0	0	0	0	0	1	0	2	0	0	1	0	0	0	0	4	0	0	1	0	0	1	0	0	1
137	25	KIL	12-04-F351	3	L17G	1000	45	1	1	1.09739	1	15.9	0	28.2296	25.827	30.2717	4	1	0	1	0	0	0	0	0	0	0	0	0	0	1	0	0	0	0	0	0	0	5	0	2	2	0	0	0	0	0	1
165	53	KIL	12-04-F351	3	L18G	1000	44	1	1	1.17393	1	15.8	0	24.7816	25.9905	25.7487	na	na	na	na	na	na	na	na	na	na	na	na	na	na	na	na	na	na	na	na	na	na	na	na	na	na	na	na	na	na	na	na
207	95	KIL	12-04-F351	3	L19G	900	45	1	1	0.987654	1	17	0	20.7853	24.83	23.8188	4	0	0	0	0	0	0	0	1	0	0	0	1	0	1	0	0	1	0	0	0	1	4	0	0	4	0	0	1	0	0	3
189	77	KIL	12-04-F351	3	L1G	2600	59	1	1	1.26595	1	18.6	0	26.5962	27.7258	30.7038	0	0	0	0	0	0	0	0	0	0	0	0	1	0	0	0	0	1	0	0	1	0	0	0	0	0	0	0	0	0	0	0
123	11	KIL	12-04-F351	3	L20G	500	37	1	1	0.987108	1	16	0	23.2781	26.8594	25.785	6	0	0	0	0	0	0	0	0	0	0	0	1	0	0	0	0	0	0	0	0	0	6	0	0	1	0	0	0	0	0	5
147	35	KIL	12-04-F351	3	L21G	800	42	2	2	1.0798	1	18.9	0	18.6958	25.7698	21.3233	8	0	0	0	0	0	0	0	0	0	0	0	1	0	0	0	0	0	0	0	0	0	8	0	0	3	0	0	2	0	0	7
221	109	KIL	12-04-F351	3	L22G	700	40	2	2	1.09375	1	17.7	0	17.4814	23.7401	23.0927	4	1	1	1	0	2	2	0	0	0	0	0	1	0	0	0	0	1	0	0	1	0	4	0	0	3	2	1	4	0	0	5
175	63	KIL	12-04-F351	3	L24G	250	30	2	2	0.925926	1	16.8	0	24.1024	23.3065	23.4202	1	0	0	0	0	0	0	0	0	0	0	0	0	0	0	0	0	0	0	0	0	0	4	0	0	0	0	0	2	0	0	3
177	65	KIL	12-04-F351	3	L25G	800	42	2	2	1.0798	1	18.9	0	20.2116	22.2328	21.8286	4	0	0	0	0	0	0	0	0	0	0	0	0	0	0	0	0	0	0	0	0	0	4	0	0	3	0	0	0	0	0	3
117	5	KIL	12-04-F351	3	L26G	1000	44	2	2	1.17393	1	18.1	0	20.5773	24.7983	23.8486	5	1	0	1	0	0	0	0	0	0	0	0	1	0	2	1	0	0	0	0	0	0	5	0	0	2	0	0	2	0	0	4
124	12	KIL	12-04-F351	3	L27G	700	41	2	2	1.01566	1	20.2	0	17.4926	18.9109	23.7332	8	1	1	1	0	0	0	0	0	0	0	0	1	0	0	0	0	0	0	0	0	0	4	0	0	2	0	0	3	4	0	4
135	23	KIL	12-04-F351	3	L28G	800	44	2	2	0.939144	1	18.3	0	20.3525	22.6486	20.8743	5	0	0	0	0	0	0	0	0	0	0	0	1	0	1	0	0	0	0	0	0	0	5	0	0	3	0	0	2	0	0	2
204	92	KIL	12-04-F351	3	L29G	800	43	2	2	1.0062	1	19.5	0	19.1	22.0385	20.3733	4	0	0	0	0	0	0	0	1	0	0	0	0	0	0	0	1	1	0	0	1	1	4	0	0	2	0	0	0	0	0	4
155	43	KIL	12-04-F351	3	L2G	1800	51	1	1	1.35694	1	21.4	0	26.0617	23.2056	28.8285	0	0	0	0	0	0	0	0	0	0	0	0	1	0	0	0	0	0	0	0	0	0	0	0	0	0	0	0	0	0	0	0
218	106	KIL	12-04-F351	3	L30G	900	43	2	2	1.13198	1	19.2	0	18.4036	22.3828	20.7911	5	0	0	0	0	0	0	0	0	0	0	0	0	0	0	0	0	1	0	0	0	0	5	0	1	2	0	0	2	0	0	2
190	78	KIL	12-04-F351	3	L3G	2000	56	1	1	1.13885	1	18.9	0	23.7487	25.2646	27.0836	4	1	0	1	0	0	0	0	0	0	0	0	2	0	2	1	0	0	0	0	0	0	3	0	2	1	0	0	2	0	0	2
134	22	KIL	12-04-F351	3	L5G	2300	55	1	1	1.38242	1	18.6	0	30.293	26.1855	33.579	4	0	0	0	0	0	0	0	0	0	0	0	0	0	2	1	2	2	0	0	0	0	4	0	0	2	0	0	0	0	0	1
209	97	KIL	12-04-F351	3	L6G	2600	57.5	1	1	1.36763	1	19.5	0	25.7605	25.9564	31.5395	2	0	0	0	0	0	0	0	0	0	0	0	1	0	0	0	0	0	0	0	0	0	2	0	1	0	0	0	0	0	0	0
220	108	KIL	12-04-F351	3	L7G	1500	50	1	1	1.2	1	20.5	0	24.6902	23.6654	27.5785	na	na	na	na	na	na	na	na	na	na	na	na	na	na	na	na	na	na	na	na	na	na	na	na	na	na	na	na	na	na	na	na
136	24	KIL	12-04-F351	3	L8G	1600	51	1	1	1.20617	1	20.5	0	26.5537	23.2927	27.299	4	0	0	0	0	0	0	0	0	0	0	0	0	0	2	0	0	0	0	0	0	0	3	0	2	2	0	0	0	0	0	1
179	67	KIL	12-04-F351	3	L9G	2300	56	1	1	1.30968	1	19.8	0	25.2737	25.3702	31.6404	1	0	0	0	0	0	0	0	0	0	0	0	0	0	0	0	0	1	0	0	0	0	1	0	0	0	0	0	0	0	0	0
186	74	KIL	13-4-F10	11	L25G	1305	49	2	2	1.19358	1	19.1	0	17.5	23.3	0	3	2	1	2	0	0	0	0	4	0	0	0	1	2	4	6	4	0	0	0	0	1	5	4	2	0	1	1	4	1	0	0
200	88	KIL	13-4-F10	11	L26G	934	46	2	2	1.12788	1	19.4	0	20.7737	24.8103	27.0747	4	4	3	4	0	0	1	1	1	0	0	0	1	1	1	0	1	0	0	0	2	1	4	1	2	4	0	0	0	0	0	0
159	47	KIL	13-4-F10	11	L27G	1260	47	2	2	0.931993	1	19.7	0	18.8091	24.4325	0	4	1	0	1	5	0	0	0	2	0	0	0	2	0	0	0	1	0	0	0	0	0	2	3	0	2	0	0	3	1	0	0
178	66	KIL	13-4-F10	11	L28G	1055	45	2	2	1.0389	1	18.5	0	20.7519	22.92	0	0	1	1	1	0	0	0	1	0	0	0	0	1	0	0	0	0	0	0	0	0	0	0	0	1	0	0	0	0	0	0	0
187	75	KIL	13-4-F10	11	L29G	1357	49	2	2	0.951984	1	18.9	0	18.3926	26.2751	0	2	1	1	1	0	0	0	1	2	1	0	0	1	2	1	0	3	0	0	0	2	0	2	3	2	2	0	0	1	1	0	0
158	46	KIL	13-4-F10	11	L30G	1038	48	2	2	1.17223	1	18.7	0	17.6701	22.1642	0	4	4	1	4	0	0	0	1	2	1	0	0	1	0	0	0	1	1	0	1	1	0	4	0	1	0	1	0	4	2	0	0
222	110	KIL	13-4-F10	11	L16G	1320	48	2	2	0.970096	1	20.1	0	17.4846	23.9463	0	1	2	2	2	0	0	0	1	0	0	0	0	1	0	0	0	2	1	1	0	1	0	1	2	2	0	0	0	1	0	0	0
194	82	KIL	13-4-F10	11	L17G	1171	47	2	2	1.02857	1	18.9	0	21.0201	25.2646	31.1259	3	2	1	2	0	0	0	0	0	0	0	0	1	0	1	0	0	1	0	0	2	0	4	0	0	1	0	0	0	0	0	0
182	70	KIL	13-4-F10	11	L18G	741	43	2	2	1.004	0	19.2	0	19.7964	32.9276	0	4	4	2	4	0	0	0	2	5	0	0	0	1	2	0	0	5	0	0	1	0	0	4	3	na	2	0	0	1	0	0	0
224	112	KIL	13-4-F10	11	L19G	826	43	2	2	1.10923	1	19.1	0	18	26	0	5	2	2	2	0	0	0	0	4	2	1	0	3	0	1	3	3	0	0	0	1	0	5	2	2	2	0	0	4	0	0	0
183	71	KIL	13-4-F10	11	L20G	1120	49	2	2	0.959563	1	19.6	0	20.1719	26.9934	30.2092	1	1	1	1	0	0	0	2	0	1	1	0	4	0	0	0	0	0	0	1	0	0	1	1	na	0	0	0	0	0	0	0
151	39	KIL	13-4-F10	11	L21G	1141	46	2	2	1.2136	1	19.6	0	18.223	22.9005	0	8	4	4	4	0	0	0	2	4	0	0	0	1	3	1	0	3	0	0	0	0	0	7	2	1	1	0	0	3	0	0	0
223	111	KIL	13-4-F10	11	L22G	884	45	2	2	1.15775	1	18.6	0	20.8457	28.0339	0	7	1	1	1	0	0	0	3	4	0	0	0	4	0	0	0	5	0	0	0	0	0	6	0	1	0	0	0	0	0	0	0
210	98	KIL	13-4-F10	11	L23G	521	37	2	2	1.15343	0	18.6	0	17.9704	22.5914	0	4	7	3	7	0	0	1	0	3	0	0	0	0	3	3	3	4	1	0	0	0	1	4	0	1	1	0	0	2	0	0	0
188	76	KIL	13-4-F10	11	L24G	1255	50	2	2	0.938585	1	19.4	0	21.6598	25.4995	0	2	1	1	1	0	0	0	1	0	3	0	0	4	0	0	0	0	1	0	0	0	2	1	2	1	0	0	0	0	0	0	0
323	99	MCG	12-04-F259	1	L10G	1750	53	2	2	1.18	1	20,7	21.2222	0	26.1126	0	1	0	0	0	0	0	0	0	0	0	0	0	1	0	0	3	0	1	0	0	0	0	1	0	0	0	0	0	0	0	0	0
232	8	MCG	12-04-F259	1	L1G	2680	62	2	2	1.12	1	20,0	21.01	28.5545	25.1165	0	na	na	na	na	na	na	na	na	na	na	na	na	na	na	na	na	na	na	na	na	na	na	na	na	na	na	na	na	na	na	na	na
257	33	MCG	12-04-F259	1	L2G	2500	60	2	2	1.16	0	19,5	21.4508	0	25.5646	0	na	na	na	na	na	na	na	na	na	na	na	na	na	na	na	na	na	na	na	na	na	na	na	na	na	na	na	na	na	na	na	na
260	36	MCG	12-04-F259	1	L3G	3350	66	2	2	1.17	0	18,3	23.1705	28.076	32.5639	0	0	0	0	0	0	0	0	0	0	0	0	0	1	0	0	0	0	1	0	0	0	0	0	0	1	0	0	0	0	0	0	0
327	103	MCG	12-04-F259	1	L4G	2420	59	2	2	1.18	1	19,9	22.5553	0	29.9457	0	0	0	0	0	0	0	0	1	0	0	0	0	1	0	0	2	1	0	0	0	1	0	1	0	2	0	0	0	0	0	0	0
233	9	MCG	12-04-F259	1	L5G	1380	52	2	2	0.98	0	20,2	18.7218	31.1084	32.9995	0	0	0	0	0	0	0	1	1	0	0	0	0	1	0	0	0	0	0	0	0	0	0	0	0	0	0	0	0	2	0	0	0
264	40	MCG	12-04-F259	1	L6G	3060	64	2	2	1.17	1	19,5	25.0749	0	30.6579	0	1	0	0	0	0	0	0	0	0	0	0	0	1	0	0	0	1	0	0	0	1	0	1	0	3	0	0	0	0	0	0	0
242	18	MCG	12-04-F259	1	L7G	3920	68	2	2	1.25	0	20,3	18.5355	32.931	31.3315	0	0	0	0	0	0	0	1	0	0	0	0	0	2	0	0	0	0	1	1	0	0	0	0	1	2	0	0	0	0	0	0	0
261	37	MCG	12-04-F259	1	L8G	2900	66	2	2	1.01	1	20,1	23.4711	32.1184	34.0189	0	0	0	0	0	0	0	0	1	0	0	0	0	2	0	0	0	0	0	0	0	0	0	0	0	3	0	0	0	1	0	0	0
266	42	MCG	12-04-F259	1	L9G	3400	65	2	2	1.24	1	20,5	21.2429	28.7898	31.2122	0	na	na	na	na	na	na	na	na	na	na	na	na	na	na	na	na	na	na	na	na	na	na	na	na	na	na	na	na	na	na	na	na
268	44	MCG	12-04-F294	13	L10G	1100	46	1	1	1.13	na	20,0	0	23.493	25.021	0	1	1	0	1	0	0	0	1	0	0	0	0	3	0	0	2	0	0	0	0	0	0	2	0	0	0	0	0	2	0	0	0
307	83	MCG	12-04-F294	13	L11G	900	46	1	1	0.92	na	19,7	0	23.269	22.3964	0	7	3	0	3	0	0	0	3	2	2	0	3	2	0	0	0	0	0	0	0	0	0	6	0	6	5	0	0	0	1	0	0
230	6	MCG	12-04-F294	13	L12G	1300	48	1	1	1.18	na	19,5	0	20.3733	25.6626	0	1	0	2	2	0	0	2	3	0	0	0	0	3	0	0	0	1	1	0	0	0	0	0	1	0	0	0	1	3	0	0	0
226	2	MCG	12-04-F294	13	L13G	1550	50	1	1	1.24	na	19,8	0	22.1869	21.5116	0	1	0	0	0	0	0	0	1	0	0	0	0	1	0	0	0	0	0	0	0	0	0	1	0	1	0	0	0	2	0	0	0
282	58	MCG	12-04-F294	13	L14G	1900	52	1	1	1.35	na	19,5	0	20.0795	33.0087	0	0	0	0	0	0	0	0	1	0	0	0	0	2	0	0	0	0	0	0	0	0	0	0	0	2	0	0	0	2	0	0	0
328	104	MCG	12-04-F294	13	L15G	1100	45	1	1	0.11	na	20,1	0	19.5751	19.005	0	0	0	0	0	0	0	0	0	0	2	0	1	1	0	0	0	0	0	0	0	0	0	0	0	2	0	0	0	2	0	0	0
331	107	MCG	12-04-F294	13	L16G	1600	50	1	1	1.28	na	19,8	0	21.1258	24.502	0	na	na	na	na	na	na	na	na	na	na	na	na	na	na	na	na	na	na	na	na	na	na	na	na	na	na	na	na	na	na	na	na
284	60	MCG	12-04-F294	13	L1G	1000	45	2	2	1.1	na	20,0	0	16.5215	18.6225	0	3	2	1	2	0	0	1	2	0	4	0	3	0	0	0	4	2	3	1	0	3	0	2	3	2	0	1	0	3	2	6	0
231	7	MCG	12-04-F294	13	L2G	1900	50	1	1	1.52	na	18,9	0	20.919	28.1952	0	1	0	0	0	0	0	2	1	0	0	0	0	1	0	0	0	0	1	0	0	0	0	1	0	0	0	0	0	1	0	0	0
286	62	MCG	12-04-F294	13	L3G	1900	50	2	2	1.52	na	20,0	0	21.774	22.4425	0	0	0	0	0	0	0	1	1	0	0	0	0	2	0	0	1	1	0	0	0	0	0	1	0	2	0	0	0	1	0	0	0
244	20	MCG	12-04-F294	13	L4G	1700	50	1	1	1.36	na	19,0	0	22.8195	29.8563	0	0	0	0	0	0	0	2	1	0	2	0	0	1	0	0	0	1	0	0	0	0	0	0	0	2	0	0	1	3	0	0	0
304	80	MCG	12-04-F294	13	L6G	1300	45	2	2	1.43	na	21,3	0	18.562	22.5972	0	1	0	0	0	0	0	0	1	0	6	0	0	4	0	0	2	1	0	1	0	0	0	0	0	0	0	0	1	5	0	0	0
227	3	MCG	12-04-F294	13	L7G	1100	44	2	2	1.29	na	20,3	0	19.5704	16.7478	0	5	1	1	1	0	1	0	2	0	6	1	2	2	0	0	0	0	0	0	0	0	0	5	3	4	0	0	0	2	0	0	0
288	64	MCG	12-04-F294	13	L8G	1200	48	2	1	1.09	na	20,6	0	17.6165	17.6165	0	2	2	1	2	0	0	0	3	0	2	0	2	3	0	0	1	2	0	2	0	0	0	3	3	3	0	0	1	4	3	3	0
315	91	MCG	12-04-F294	13	L9G	750	43	1	1	0.94	na	19,1	0	19.2	18.9	0	na	na	na	na	na	na	na	na	na	na	na	na	na	na	na	na	na	na	na	na	na	na	na	na	na	na	na	na	na	na	na	na
240	16	MCG	12-04-F332	22	L10G	1070	44	1	1	1.26	1	20.7	0	20.8531	0	0	3	0	0	0	0	0	0	2	0	0	0	0	3	1	0	2	0	0	0	0	0	0	3	0	4	0	0	1	0	0	0	0
269	45	MCG	12-04-F332	22	L11G	318	32	1	1	0.97	1	22.3	0	18.9287	0	0	1	0	0	0	0	0	0	1	0	0	0	0	2	0	0	0	0	0	0	0	0	0	1	0	4	0	0	0	0	0	0	0
281	57	MCG	12-04-F332	22	L13G	1470	51	1	1	1.11	0	20.3	0	23.8985	0	0	2	0	0	0	0	0	0	1	0	0	0	0	3	0	0	1	0	0	0	0	0	0	1	0	3	0	0	0	0	0	0	0
308	84	MCG	12-04-F332	22	L14G	520	37	1	1	1.03	1	19.7	0	24.9173	0	0	0	0	0	0	0	0	0	0	0	0	0	0	0	0	0	0	0	0	0	0	0	0	0	0	0	0	0	0	0	0	0	0
313	89	MCG	12-04-F332	22	L16G	1610	50	2	2	1.288	1	20.9	0	22.2072	0	0	0	0	0	0	0	0	0	1	0	0	0	0	2	0	0	0	0	3	0	0	0	0	0	0	2	0	0	0	0	0	0	0
310	86	MCG	12-04-F332	22	L17G	793	42	2	2	1.07035	1	20.9	0	20.0139	0	0	5	1	0	1	0	0	0	3	2	0	0	0	5	4	0	3	1	1	0	0	2	2	4	2	3	2	0	0	4	0	0	0
320	96	MCG	12-04-F332	22	L18G	1028	48	2	2	0.929543	1	20.6	0	19.3782	0	0	5	0	1	1	0	0	0	2	1	0	0	0	4	3	0	3	3	0	0	0	3	0	3	5	2	3	0	0	2	0	0	0
318	94	MCG	12-04-F332	22	L19G	1720	52	2	2	1.22326	1	19.7	0	26.1777	0	0	3	0	0	0	0	0	0	1	0	0	0	0	1	0	0	1	0	0	0	0	1	0	2	0	3	0	0	0	0	0	0	0
254	30	MCG	12-04-F332	22	L1G	320	44	1	1	0.375657	1	20.9	0	21.0191	0	0	6	1	1	1	0	0	0	2	1	0	0	0	4	2	1	3	1	0	0	0	3	2	5	3	2	0	0	0	2	0	0	0
314	90	MCG	12-04-F332	22	L20G	730	42	2	2	0.985315	1	21.6	0	19.2769	0	0	8	2	1	2	0	0	0	1	3	0	0	0	3	5	0	3	4	0	2	1	1	0	8	0	3	2	0	0	1	1	0	0
273	49	MCG	12-04-F332	22	L21G	701	40	2	2	1.09531	1	20.6	0	19.8417	0	0	5	0	0	0	0	0	0	4	0	0	0	0	5	3	1	2	3	1	2	0	2	0	4	4	1	0	0	0	1	0	0	0
262	38	MCG	12-04-F332	22	L22G	1286	48	2	2	1.16283	1	19	0	22.4174	0	0	na	na	na	na	na	na	na	na	na	na	na	na	na	na	na	na	na	na	na	na	na	na	na	na	na	na	na	na	na	na	na	na
317	93	MCG	12-04-F332	22	L23G	1140	44	2	2	1.33828	1	21.7	0	19.6281	0	0	2	1	1	1	0	0	0	2	0	1	0	0	3	1	0	2	0	0	0	0	0	0	2	2	4	0	0	0	0	0	0	0
325	101	MCG	12-04-F332	22	L24G	1275	48	2	2	1.15289	1	19.8	0	21.3187	0	0	3	2	1	2	0	0	0	3	0	0	0	0	4	1	0	2	0	2	0	1	2	0	3	2	4	0	0	0	0	0	0	0
278	54	MCG	12-04-F332	22	L25G	1525	49	2	2	1.29623	1	20.7	0	22.6063	0	0	0	0	0	0	0	0	0	0	0	0	0	0	0	0	0	0	0	0	0	0	0	0	0	0	0	0	0	0	0	0	0	0
237	13	MCG	12-04-F332	22	L26G	1530	50	2	2	1.224	0	19	0	26.1368	0	0	1	0	0	0	0	0	0	2	0	0	0	0	2	0	1	0	0	0	0	0	0	0	2	0	1	0	0	0	0	0	0	0
225	1	MCG	12-04-F332	22	L27G	1060	45	2	2	1.16324	1	21.8	0	19.1876	0	0	5	3	1	3	0	0	0	3	1	0	0	0	6	3	0	2	3	1	0	2	2	1	5	2	4	0	0	0	0	0	0	0
258	34	MCG	12-04-F332	22	L28G	1600	51	2	2	1.20617	1	19.2	0	24.7703	0	0	1	0	0	0	0	0	1	1	0	0	0	0	2	0	0	0	0	0	0	0	0	0	1	0	4	0	0	1	0	0	0	0
272	48	MCG	12-04-F332	22	L29G	680	42	2	2	0.917827	1	20.8	0	20.2938	0	0	7	2	2	2	0	0	0	3	2	0	0	0	4	2	0	2	0	0	0	0	1	0	6	2	3	0	0	0	1	0	0	0
245	21	MCG	12-04-F332	22	L2G	828	43	1	1	1.04142	1	19.5	0	21.8426	0	0	3	1	1	1	0	0	0	1	0	0	0	0	3	2	0	2	0	0	0	2	1	1	2	4	2	0	0	0	0	0	0	0
250	26	MCG	12-04-F332	22	L30G	1585	51	2	2	1.19486	1	20.1	0	25.8468	0	0	1	0	0	0	0	0	0	1	0	0	0	0	2	0	0	0	1	1	0	0	2	0	1	0	2	0	0	0	0	0	0	0
256	32	MCG	12-04-F332	22	L3G	440	36	1	1	0.943073	1	20.8	0	20.2938	0	0	7	2	1	2	0	0	0	2	2	0	0	0	3	2	0	3	4	0	2	0	1	2	6	4	1	0	0	1	1	0	0	0
283	59	MCG	12-04-F332	22	L4G	943	46	1	1	0.968809	1	20.6	0	19.4709	0	0	8	1	0	1	0	0	0	2	3	0	0	0	3	3	0	4	4	0	1	0	na	0	8	0	2	6	0	0	0	0	0	0
297	73	MCG	12-04-F332	22	L5G	626	40	1	1	0.978125	1	20.1	0	22.806	0	0	1	0	0	0	0	0	0	3	0	0	0	0	4	0	0	0	0	0	0	0	0	0	0	0	3	0	0	1	0	0	0	0
241	17	MCG	12-04-F332	22	L6G	830	44	1	1	0.974361	1	19.9	0	22.2673	0	0	1	0	0	0	0	0	0	2	0	0	0	0	3	0	0	0	0	0	0	0	0	1	1	0	2	0	0	1	0	0	0	0
279	55	MCG	12-04-F332	22	L7G	868	45	1	1	0.952538	1	20.7	0	18.4541	0	0	5	2	1	2	1	0	0	3	2	0	0	0	5	3	0	3	4	0	1	0	1	0	4	3	2	0	0	0	2	0	0	0
253	29	MCG	12-04-F332	22	L8G	321	33	1	1	0.89323	0	19.9	0	25.2427	0	0	1	0	0	0	0	0	0	0	0	0	0	0	1	0	0	2	0	0	0	0	0	0	1	1	0	0	0	0	0	0	0	0
326	102	MCG	12-04-F332	22	L9G	1060	46	1	1	1.08901	1	20.8	0	21.763	0	0	4	2	0	2	0	0	0	3	1	0	0	1	4	2	0	2	0	0	0	0	0	0	3	3	5	0	0	0	0	0	0	0
274	50	MCG	12-04-F351	3	L10G	2500	60	1	1	1.15741	1	19.7	0	29.0863	26.6624	31.2193	2	0	0	0	0	0	0	0	0	0	0	0	2	0	0	2	2	0	0	0	1	0	2	0	7	0	0	0	0	0	0	0
329	105	MCG	12-04-F351	3	L11G	900	42	1	1	1.21477	1	18.4	0	22.3179	24.394	21.6951	na	na	na	na	na	na	na	na	na	na	na	na	na	na	na	na	na	na	na	na	na	na	na	na	na	na	na	na	na	na	na	na
265	41	MCG	12-04-F351	3	L12G	1500	49	1	1	1.27498	1	18	0	24.4056	30.2417	25.0422	4	2	1	2	0	0	0	2	1	0	0	0	2	1	0	3	1	2	0	0	0	0	4	0	3	1	0	1	0	0	0	0
309	85	MCG	12-04-F351	3	L13G	1600	49	1	1	1.35998	1	17	0	24.1559	34.2676	26.1782	6	2	0	2	2	0	0	0	2	0	0	0	0	2	0	5	3	0	1	0	0	0	6	2	4	2	0	0	0	0	0	2
276	52	MCG	12-04-F351	3	L14G	1000	45	1	1	1.09739	1	18	0	23.875	24.9361	25.3606	na	na	na	na	na	na	na	na	na	na	na	na	na	na	na	na	na	na	na	na	na	na	na	na	na	na	na	na	na	na	na	na
311	87	MCG	12-04-F351	3	L15G	1000	44	1	1	1.17393	1	17.5	0	22.3743	23.684	23.2474	7	2	1	2	2	0	0	0	0	0	0	0	1	0	0	1	0	0	0	0	2	2	5	5	0	2	0	1	0	0	0	3
303	79	MCG	12-04-F351	3	L16G	1500	48	1	1	1.35634	1	17.8	0	23.0702	26.2893	23.4994	4	2	1	2	0	1	0	1	1	0	0	0	1	1	2	0	0	0	0	0	2	0	4	0	2	3	0	0	0	0	0	2
249	25	MCG	12-04-F351	3	L17G	1000	45	1	1	1.09739	1	15.9	0	28.2296	25.827	30.2717	4	0	0	0	0	0	0	0	0	0	0	0	1	0	2	1	0	0	0	0	1	0	4	0	4	4	0	2	0	0	0	2
277	53	MCG	12-04-F351	3	L18G	1000	44	1	1	1.17393	1	15.8	0	24.7816	25.9905	25.7487	na	na	na	na	na	na	na	na	na	na	na	na	na	na	na	na	na	na	na	na	na	na	na	na	na	na	na	na	na	na	na	na
319	95	MCG	12-04-F351	3	L19G	900	45	1	1	0.987654	1	17	0	20.7853	24.83	23.8188	5	0	0	0	2	0	0	0	0	0	0	0	0	0	0	3	0	0	0	0	0	0	5	2	2	4	0	0	0	0	0	3
301	77	MCG	12-04-F351	3	L1G	2600	59	1	1	1.26595	1	18.6	0	26.5962	27.7258	30.7038	na	na	na	na	na	na	na	na	na	na	na	na	na	na	na	na	na	na	na	na	na	na	na	na	na	na	na	na	na	na	na	na
235	11	MCG	12-04-F351	3	L20G	500	37	1	1	0.987108	1	16	0	23.2781	26.8594	25.785	5	0	0	0	1	0	0	0	0	0	0	0	1	0	0	2	0	0	0	0	0	0	5	2	2	3	0	0	0	0	0	5
259	35	MCG	12-04-F351	3	L21G	800	42	2	2	1.0798	1	18.9	0	18.6958	25.7698	21.3233	7	3	2	3	2	0	1	0	0	0	0	0	2	0	1	3	0	0	0	0	0	0	7	0	2	5	0	1	5	0	0	5
333	109	MCG	12-04-F351	3	L22G	700	40	2	2	1.09375	1	17.7	0	17.4814	23.7401	23.0927	4	3	0	3	0	0	0	0	0	0	0	0	0	0	0	1	0	1	0	0	2	0	4	2	1	2	0	0	4	0	1	4
287	63	MCG	12-04-F351	3	L24G	250	30	2	2	0.925926	1	16.8	0	24.1024	23.3065	23.4202	na	na	na	na	na	na	na	na	na	na	na	na	na	na	na	na	na	na	na	na	na	na	na	na	na	na	na	na	na	na	na	na
289	65	MCG	12-04-F351	3	L25G	800	42	2	2	1.0798	1	18.9	0	20.2116	22.2328	21.8286	na	na	na	na	na	na	na	na	na	na	na	na	na	na	na	na	na	na	na	na	na	na	na	na	na	na	na	na	na	na	na	na
229	5	MCG	12-04-F351	3	L26G	1000	44	2	2	1.17393	1	18.1	0	20.5773	24.7983	23.8486	5	1	0	1	0	0	0	0	0	0	0	0	0	1	0	2	0	0	0	0	0	0	5	0	2	4	0	0	3	0	0	4
236	12	MCG	12-04-F351	3	L27G	700	41	2	2	1.01566	1	20.2	0	17.4926	18.9109	23.7332	7	1	0	1	0	0	0	1	0	3	0	1	2	1	1	4	0	0	0	0	0	0	5	3	3	4	0	1	6	0	2	6
247	23	MCG	12-04-F351	3	L28G	800	44	2	2	0.939144	1	18.3	0	20.3525	22.6486	20.8743	na	na	na	na	na	na	na	na	na	na	na	na	na	na	na	na	na	na	na	na	na	na	na	na	na	na	na	na	na	na	na	na
316	92	MCG	12-04-F351	3	L29G	800	43	2	2	1.0062	1	19.5	0	19.1	22.0385	20.3733	4	0	0	0	1	0	0	0	0	0	0	0	0	0	0	1	2	0	0	0	2	0	4	2	4	4	0	0	1	0	0	5
267	43	MCG	12-04-F351	3	L2G	1800	51	1	1	1.35694	1	21.4	0	26.0617	23.2056	28.8285	na	na	na	na	na	na	na	na	na	na	na	na	na	na	na	na	na	na	na	na	na	na	na	na	na	na	na	na	na	na	na	na
330	106	MCG	12-04-F351	3	L30G	900	43	2	2	1.13198	1	19.2	0	18.4036	22.3828	20.7911	5	0	1	1	2	0	0	0	0	0	0	0	0	0	0	1	0	1	0	0	0	0	5	0	2	3	0	0	2	0	0	3
302	78	MCG	12-04-F351	3	L3G	2000	56	1	1	1.13885	1	18.9	0	23.7487	25.2646	27.0836	3	2	1	2	2	0	1	2	2	2	0	0	3	0	1	3	0	0	0	0	0	0	3	0	5	2	0	0	3	0	0	2
246	22	MCG	12-04-F351	3	L5G	2300	55	1	1	1.38242	1	18.6	0	30.293	26.1855	33.579	4	0	0	0	0	0	0	1	0	0	0	0	2	0	0	3	2	1	0	0	0	2	4	2	2	3	0	0	0	0	0	0
321	97	MCG	12-04-F351	3	L6G	2600	57.5	1	1	1.36763	1	19.5	0	25.7605	25.9564	31.5395	3	1	1	1	0	0	0	1	0	1	0	0	2	0	0	0	0	0	1	0	0	0	3	0	4	0	0	0	0	0	0	0
332	108	MCG	12-04-F351	3	L7G	1500	50	1	1	1.2	1	20.5	0	24.6902	23.6654	27.5785	5	1	0	1	1	0	0	0	0	2	0	0	0	0	0	1	0	0	0	0	1	0	4	3	4	0	0	0	0	0	0	0
248	24	MCG	12-04-F351	3	L8G	1600	51	1	1	1.20617	1	20.5	0	26.5537	23.2927	27.299	4	0	0	0	0	0	0	0	0	0	0	0	0	0	1	1	0	0	0	0	0	0	4	2	4	2	0	1	0	0	0	2
291	67	MCG	12-04-F351	3	L9G	2300	56	1	1	1.30968	1	19.8	0	25.2737	25.3702	31.6404	2	0	0	0	0	0	0	0	0	0	0	0	0	0	0	0	2	2	0	0	0	0	3	0	3	0	0	0	0	0	0	0
298	74	MCG	13-4-F10	11	L25G	1305	49	2	2	1.19358	1	19.1	0	17.5	23.3	0	5	3	1	3	0	0	0	2	1	0	0	1	3	3	0	4	5	0	3	0	2	0	5	4	3	0	0	0	4	0	0	0
312	88	MCG	13-4-F10	11	L26G	934	46	2	2	1.12788	1	19.4	0	20.7737	24.8103	27.0747	5	3	2	3	0	0	0	1	1	2	0	0	3	2	0	1	1	0	0	0	0	0	5	5	3	2	0	0	0	0	0	0
271	47	MCG	13-4-F10	11	L27G	1260	47	2	2	0.931993	1	19.7	0	18.8091	24.4325	0	4	0	0	0	0	0	0	0	0	0	0	0	4	3	1	4	4	0	1	0	0	0	4	3	1	4	0	0	2	0	0	0
290	66	MCG	13-4-F10	11	L28G	1055	45	2	2	1.0389	1	18.5	0	20.7519	22.92	0	na	na	na	na	na	na	na	na	na	na	na	na	na	na	na	na	na	na	na	na	na	na	na	na	na	na	na	na	na	na	na	na
299	75	MCG	13-4-F10	11	L29G	1357	49	2	2	0.951984	1	18.9	0	18.3926	26.2751	0	3	1	0	1	0	0	0	2	1	0	1	0	3	2	0	2	2	0	0	1	1	0	3	5	4	1	0	2	1	0	0	0
270	46	MCG	13-4-F10	11	L30G	1038	48	2	2	1.17223	1	18.7	0	17.6701	22.1642	0	5	4	1	4	0	0	0	3	2	1	0	0	5	2	0	4	5	2	1	0	1	0	4	3	3	0	0	0	4	1	0	0
334	110	MCG	13-4-F10	11	L16G	1320	48	2	2	0.970096	1	20.1	0	17.4846	23.9463	0	1	1	1	1	0	0	0	2	0	0	0	0	2	0	0	0	2	1	0	0	2	0	1	2	2	0	0	0	0	0	0	0
306	82	MCG	13-4-F10	11	L17G	1171	47	2	2	1.02857	1	18.9	0	21.0201	25.2646	31.1259	5	3	0	3	1	0	0	0	2	0	0	0	2	0	0	2	2	0	2	0	2	0	5	3	3	2	0	0	0	0	0	0
294	70	MCG	13-4-F10	11	L18G	741	43	2	2	1.004	0	19.2	0	19.7964	32.9276	0	5	2	2	2	0	0	0	2	2	2	0	0	4	3	0	1	4	0	3	1	0	0	5	6	2	3	0	0	1	0	0	0
336	112	MCG	13-4-F10	11	L19G	826	43	2	2	1.10923	1	19.1	0	18	26	0	na	na	na	na	na	na	na	na	na	na	na	na	na	na	na	na	na	na	na	na	na	na	na	na	na	na	na	na	na	na	na	na
295	71	MCG	13-4-F10	11	L20G	1120	49	2	2	0.959563	1	19.6	0	20.1719	26.9934	30.2092	na	na	na	na	na	na	na	na	na	na	na	na	na	na	na	na	na	na	na	na	na	na	na	na	na	na	na	na	na	na	na	na
263	39	MCG	13-4-F10	11	L21G	1141	46	2	2	1.2136	1	19.6	0	18.223	22.9005	0	7	2	1	2	0	0	0	3	1	0	0	0	4	1	1	3	5	0	2	0	0	0	5	5	2	0	0	0	4	1	0	0
335	111	MCG	13-4-F10	11	L22G	884	45	2	2	1.15775	1	18.6	0	20.8457	28.0339	0	7	1	1	1	1	0	0	3	5	2	2	0	4	0	0	2	3	0	0	0	0	0	6	7	2	2	0	0	0	0	0	0
322	98	MCG	13-4-F10	11	L23G	521	37	2	2	1.15343	0	18.6	0	17.9704	22.5914	0	8	8	1	8	0	1	0	0	3	2	0	0	2	3	0	3	4	0	0	0	2	0	7	6	2	2	0	0	4	0	0	0
300	76	MCG	13-4-F10	11	L24G	1255	50	2	2	0.938585	1	19.4	0	21.6598	25.4995	0	3	1	0	1	0	0	0	2	0	2	0	0	3	2	0	0	1	0	0	0	0	0	2	4	4	0	0	0	0	0	0	0
